# Supplementary material for: ROS-Driven STAT1 S-Glutathionylation Sustains IFNγ Signaling and Pro-Inflammatory Microglial Polarization
Source: Antioxidants (Basel). 2025 Nov 23;14(12):1395. doi: 10.3390/antiox14121395 (PMC12729941; doi:10.3390/antiox14121395)
Supplement: Supplementary file 1 [file antioxidants-14-01395-s001.zip]

Archive with 1 entries (1 files):
- antioxidants-3960976-supplementary.pdf
